# Supplementary material for: ﻿Ophiostomatalean fungi associated with Polygraphus bark beetles in the Qinghai-Tibet Plateau, China
Source: MycoKeys. 2024 Nov 1;110:93–115. doi: 10.3897/mycokeys.110.135538 (PMC11549554; doi:10.3897/mycokeys.110.135538)
Supplement: XML Treatment for Leptographium pseudojilongense [file mycokeys.110.135538-treatment1.xml]

<!DOCTYPE tp:taxon-treatment
  PUBLIC "-//TaxonX//DTD Taxonomic Treatment Publishing DTD v0 20100105//EN" "tax-treatment-NSO.dtd">
<tp:taxon-treatment xmlns:tp="http://www.plazi.org/taxpub"><tp:treatment-meta><kwd-group><label>Taxon classification</label><kwd>
                <named-content content-type="kingdom">Fungi</named-content>
              </kwd><kwd>
                <named-content content-type="order">Ophiostomatales</named-content>
              </kwd><kwd>
                <named-content content-type="family">Ophiostomataceae</named-content>
              </kwd></kwd-group><mixed-citation publication-type="journal"><person-group><name><surname>Wang</surname><given-names>Zheng</given-names></name><name><surname>Liu</surname><given-names>Caixia</given-names></name><name><surname>Song</surname><given-names>Xiuyue</given-names></name><name><surname>Tie</surname><given-names>Yingjie</given-names></name><name><surname>Wang</surname><given-names>Huimin</given-names></name><name><surname>Liu</surname><given-names>Huixiang</given-names></name><name><surname>Lu</surname><given-names>Quan</given-names></name></person-group><article-title>﻿Ophiostomatalean fungi associated with <italic><tp:taxon-name><tp:taxon-name-part taxon-name-part-type="genus" reg="Polygraphus">Polygraphus</tp:taxon-name-part></tp:taxon-name></italic> bark beetles in the Qinghai-Tibet Plateau, China</article-title><source>MycoKeys</source><day>01</day><month>11</month><year>2024</year><volume>110</volume><fpage>93</fpage><lpage>115</lpage><pub-id pub-id-type="doi">10.3897/mycokeys.110.135538</pub-id></mixed-citation></tp:treatment-meta><tp:nomenclature><label>﻿</label><tp:taxon-name>
              <object-id xmlns:xlink="http://www.w3.org/1999/xlink" content-type="arpha" xlink:type="simple">7F5F5F3A-39B0-574C-846D-86B4A5D0F36E</object-id>
              <tp:taxon-name-part taxon-name-part-type="genus" reg="Leptographium">Leptographium</tp:taxon-name-part>
              <tp:taxon-name-part taxon-name-part-type="species" reg="pseudojilongense">pseudojilongense</tp:taxon-name-part>
              <object-id xmlns:xlink="http://www.w3.org/1999/xlink" content-type="mycobank" xlink:type="simple"> 855413</object-id>
            </tp:taxon-name><tp:taxon-authority>Z. Wang &amp; Q. Lu</tp:taxon-authority><tp:taxon-status xmlns:xlink="http://www.w3.org/1999/xlink" xlink:type="simple">sp. nov.</tp:taxon-status><xref ref-type="fig" rid="F9">Taxon 6, Fig. 9</xref></tp:nomenclature><tp:treatment-sec sec-type="etymology" id="SECID0EPZCI"><title>Etymology.</title><p>The epithet <italic><tp:taxon-name><tp:taxon-name-part taxon-name-part-type="genus" reg="Leptographium"/><tp:taxon-name-part taxon-name-part-type="species" reg="pseudojilongense">pseudojilongense</tp:taxon-name-part></tp:taxon-name></italic> (Latin) refers to its sister species <italic><tp:taxon-name><tp:taxon-name-part taxon-name-part-type="genus" reg="Leptographium">L.</tp:taxon-name-part><tp:taxon-name-part taxon-name-part-type="species" reg="jilongense">jilongense</tp:taxon-name-part></tp:taxon-name></italic>.</p></tp:treatment-sec><tp:treatment-sec sec-type="Holotype" id="SECID0EK1CI"><title>Holotype.</title><p>CXY3312.</p></tp:treatment-sec><tp:treatment-sec sec-type="description" id="SECID0EP1CI"><title>Description.</title><p><bold>Sexual morph</bold>: not observed. <bold>Asexual morph: <italic><tp:taxon-name><tp:taxon-name-part taxon-name-part-type="genus" reg="Leptographium">Leptographium</tp:taxon-name-part></tp:taxon-name></italic></bold>-like. <bold><italic>Conidiophores</italic></bold> occurring singly, upright, arising directly from the mycelium, macronematous, mononematous, (247.7–)343.3–484.6(–513.7) μm in length including the conidiogenous apparatus, rhizoid-like structures absent. <bold><italic>Stipes</italic></bold> light olivaceous, not constricted, cylindrical, simple, 3–10-septate, (98.8–)103.0–230.0(–301.2) μm in length, (9.0–)11.1–16.9(–18.6) μm wide at base, the basal cell swollen or not, (7.1–)8.5–14.2(–16.6) μm wide below primary branches, apical cell not swollen. <bold><italic>Conidiogenous apparatus</italic></bold> (100.8–)180.1–362.1(–417.4) μm in length, excluding the conidial mass, consisting of 1–4 series of branches, the primary branching type B. <bold><italic>Primary branches</italic></bold> light olivaceous, cylindrical, (15.4–)19.6–31.8(–35.4) × (6.2–)7.3–10.6(–12.3) μm; <bold><italic>secondary branches</italic></bold> light olivaceous, aseptate, (12.4–)13.3–16.7(–18.4) × (6.0–)6.4–9.5(–10.2) μm; <bold><italic>tertiary branches</italic></bold> light olivaceous or hyaline, aseptate, (8.0–)8.4–14.0(–16.1) × 5.3–7.6(–8.9) μm. <bold><italic>Conidiogenous cells</italic></bold> discrete, 2–3 per branch, smooth or rough, cylindrical, (16.9–)22.2–35.4(–52.6) × (3.9–)4.0–4.8(–5.1) μm. <bold><italic>Conidia</italic></bold> hyaline, smooth, aseptate, obovoid, (11.9–)12.9–15.7(–17.9) × (5.5–)6.3–7.8(–8.2) μm.</p></tp:treatment-sec><tp:treatment-sec sec-type="description" id="SECID0E42CI"><title>Culture characters.</title><p>Colonies on 2% MEA at 25 °C reaching a diameter of 50.1 mm in 4 days, initially hyaline or light white, later becoming light olivaceous from the centre of the colony to the sides, then becoming dark olivaceous, mycelium submerged and superficial with abundant aerial mycelia and the colony margin thinning radially. Optimal temperature for growth was 25 °C, with slow growth observed at 5 °C (45.3 mm in 30 days) and no growth at 35 °C.</p></tp:treatment-sec><tp:treatment-sec sec-type="Associated insects" id="SECID0EC3CI"><title>Associated insects.</title><p><italic><tp:taxon-name><tp:taxon-name-part taxon-name-part-type="genus" reg="Polygraphus">Polygraphus</tp:taxon-name-part><tp:taxon-name-part taxon-name-part-type="species" reg="rudis">rudis</tp:taxon-name-part></tp:taxon-name></italic>.</p></tp:treatment-sec><tp:treatment-sec sec-type="host" id="SECID0ET3CI"><title>Hosts.</title><p><italic><tp:taxon-name><tp:taxon-name-part taxon-name-part-type="genus" reg="Pinus">Pinus</tp:taxon-name-part><tp:taxon-name-part taxon-name-part-type="species" reg="griffithii">griffithii</tp:taxon-name-part></tp:taxon-name></italic>.</p></tp:treatment-sec><tp:treatment-sec sec-type="material" id="SECID0EE4CI"><title>Material examined.</title><p>China • Xizang Autonomous Region, Shigatse City, Jilong County, from <italic><tp:taxon-name><tp:taxon-name-part taxon-name-part-type="genus" reg="Polygraphus">Polygraphus</tp:taxon-name-part><tp:taxon-name-part taxon-name-part-type="species" reg="rudis">rudis</tp:taxon-name-part></tp:taxon-name></italic> infesting <italic><tp:taxon-name><tp:taxon-name-part taxon-name-part-type="genus" reg="Pinus">Pinus</tp:taxon-name-part><tp:taxon-name-part taxon-name-part-type="species" reg="griffithii">griffithii</tp:taxon-name-part></tp:taxon-name></italic>, July 2019, Z. Wang and Q. Lu, holotype: CXY3312, ex-type culture CFCC57901, ibid. CXY3348, CXY3349.</p></tp:treatment-sec><tp:treatment-sec sec-type="notes" id="SECID0EA5CI"><title>Notes.</title><p><italic><tp:taxon-name><tp:taxon-name-part taxon-name-part-type="genus" reg="Leptographium">Leptographium</tp:taxon-name-part><tp:taxon-name-part taxon-name-part-type="species" reg="pseudojilongense">pseudojilongense</tp:taxon-name-part></tp:taxon-name></italic> was a phylogenetic sister to <italic><tp:taxon-name><tp:taxon-name-part taxon-name-part-type="genus" reg="Leptographium">L.</tp:taxon-name-part><tp:taxon-name-part taxon-name-part-type="species" reg="griffithii">griffithii</tp:taxon-name-part></tp:taxon-name></italic> and <italic><tp:taxon-name><tp:taxon-name-part taxon-name-part-type="genus" reg="Leptographium">L.</tp:taxon-name-part><tp:taxon-name-part taxon-name-part-type="species" reg="jilongense">jilongense</tp:taxon-name-part></tp:taxon-name></italic> (Fig. <xref ref-type="fig" rid="F9">9</xref>), both of which were associated with <italic><tp:taxon-name><tp:taxon-name-part taxon-name-part-type="genus" reg="Pinus">Pinus</tp:taxon-name-part><tp:taxon-name-part taxon-name-part-type="species" reg="griffithii">griffithii</tp:taxon-name-part></tp:taxon-name></italic> in Shigatse, Xizang (<xref ref-type="bibr" rid="B40">Wang et al. 2024</xref>). <italic><tp:taxon-name><tp:taxon-name-part taxon-name-part-type="genus" reg="Leptographium">Leptographium</tp:taxon-name-part><tp:taxon-name-part taxon-name-part-type="species" reg="pseudojilongense">pseudojilongense</tp:taxon-name-part></tp:taxon-name></italic> can be distinguished from <italic><tp:taxon-name><tp:taxon-name-part taxon-name-part-type="genus" reg="Leptographium">L.</tp:taxon-name-part><tp:taxon-name-part taxon-name-part-type="species" reg="griffithii">griffithii</tp:taxon-name-part></tp:taxon-name></italic> in the concatenated alignment by 1/373 bp in <italic>tub2</italic> and 3/666 bp in <italic>tef1-α</italic> and from <italic><tp:taxon-name><tp:taxon-name-part taxon-name-part-type="genus" reg="Leptographium">L.</tp:taxon-name-part><tp:taxon-name-part taxon-name-part-type="species" reg="jilongense">jilongense</tp:taxon-name-part></tp:taxon-name></italic> in the concatenated alignment by 3/666 bp in <italic>tef1-α</italic>. In terms of morphological characteristics, <italic><tp:taxon-name><tp:taxon-name-part taxon-name-part-type="genus" reg="Leptographium">L.</tp:taxon-name-part><tp:taxon-name-part taxon-name-part-type="species" reg="pseudojilongense">pseudojilongense</tp:taxon-name-part></tp:taxon-name></italic> can be distinguished from the other two species by the presence of a <italic>leptographium</italic>-like asexual state, which is absent in the latter two. For culture characteristics, the optimum growth temperature for both was 25 °C, but the former grew slower than the latter two (4 days: 50.1 mm vs. 64.5 and 76.0 mm). At 5 °C, <italic><tp:taxon-name><tp:taxon-name-part taxon-name-part-type="genus" reg="Leptographium">L.</tp:taxon-name-part><tp:taxon-name-part taxon-name-part-type="species" reg="pseudojilongense">pseudojilongense</tp:taxon-name-part></tp:taxon-name></italic> was observed growing slowly with 45.3 mm in 30 days, whereas the other two did not grow. Furthermore, <italic><tp:taxon-name><tp:taxon-name-part taxon-name-part-type="genus" reg="Leptographium">L.</tp:taxon-name-part><tp:taxon-name-part taxon-name-part-type="species" reg="pseudojilongense">pseudojilongense</tp:taxon-name-part></tp:taxon-name></italic> was isolated from Jilong County, whereas <italic><tp:taxon-name><tp:taxon-name-part taxon-name-part-type="genus" reg="Leptographium">L.</tp:taxon-name-part><tp:taxon-name-part taxon-name-part-type="species" reg="griffithii">griffithii</tp:taxon-name-part></tp:taxon-name></italic> and <italic><tp:taxon-name><tp:taxon-name-part taxon-name-part-type="genus" reg="Leptographium">L.</tp:taxon-name-part><tp:taxon-name-part taxon-name-part-type="species" reg="jilongense">jilongense</tp:taxon-name-part></tp:taxon-name></italic> were isolated from <italic><tp:taxon-name><tp:taxon-name-part taxon-name-part-type="genus" reg="Ips">Ips</tp:taxon-name-part><tp:taxon-name-part taxon-name-part-type="species" reg="schmutzenhoferi">schmutzenhoferi</tp:taxon-name-part></tp:taxon-name></italic> from Yadong County and <italic><tp:taxon-name><tp:taxon-name-part taxon-name-part-type="genus" reg="Ips">Ips</tp:taxon-name-part><tp:taxon-name-part taxon-name-part-type="species" reg="stebbingi">stebbingi</tp:taxon-name-part></tp:taxon-name></italic> from Jilong County, respectively.</p><fig id="F9" position="float" orientation="portrait"><object-id xmlns:xlink="http://www.w3.org/1999/xlink" content-type="doi" xlink:type="simple">10.3897/mycokeys.110.135538.figure9</object-id><object-id xmlns:xlink="http://www.w3.org/1999/xlink" content-type="arpha" xlink:type="simple">AFE09B0B-82C0-59EC-B70B-8B896467F485</object-id><label>Figure 9.</label><caption><p>Morphological characteristics of <italic><tp:taxon-name><tp:taxon-name-part taxon-name-part-type="genus" reg="Leptographium">Leptographium</tp:taxon-name-part><tp:taxon-name-part taxon-name-part-type="species" reg="pseudojilongense">pseudojilongense</tp:taxon-name-part></tp:taxon-name></italic> sp. nov. (Taxon 9, CXY3312, holotype) <bold>A</bold> four-day-old cultures on 2% MEA <bold>B–E</bold><italic><tp:taxon-name><tp:taxon-name-part taxon-name-part-type="genus" reg="Leptographium">Leptographium</tp:taxon-name-part></tp:taxon-name></italic>-like asexual morph: conidiogenous cells and conidia. Scale bars: 10 μm (<bold>B, D, E</bold>); 40 μm (<bold>C</bold>).</p></caption><graphic xmlns:xlink="http://www.w3.org/1999/xlink" xlink:href="mycokeys-110-093-g009.jpg" position="float" orientation="portrait" xlink:type="simple" id="oo_1165797.jpg"><uri content-type="original_file" xlink:type="simple">https://binary.pensoft.net/fig/1165797</uri></graphic></fig></tp:treatment-sec><ref-list><ref id="B40"><mixed-citation xmlns:xlink="http://www.w3.org/1999/xlink" xlink:type="simple"><person-group><name name-style="western"><surname>Wang</surname><given-names>Z</given-names></name><name name-style="western"><surname>Liang</surname><given-names>L</given-names></name><name name-style="western"><surname>Wang</surname><given-names>H</given-names></name><name name-style="western"><surname>Decock</surname><given-names>C</given-names></name><name name-style="western"><surname>Lu</surname><given-names>Q</given-names></name></person-group> (<year>2024</year>) Ophiostomatoid fungi associated with <italic><tp:taxon-name><tp:taxon-name-part taxon-name-part-type="genus">Ips</tp:taxon-name-part></tp:taxon-name></italic> bark beetles in China. PREPRINT (Version 1) [available at Research Square]. <ext-link xlink:href="10.21203/rs.3.rs-4896600/v1" ext-link-type="doi" xlink:type="simple">https://doi.org/10.21203/rs.3.rs-4896600/v1</ext-link></mixed-citation></ref></ref-list></tp:taxon-treatment>
